# Supplementary material for: Serotonin-endocannabinoid crosstalk selectively regulates inhibitory GABAergic inputs in the medial prefrontal cortex
Source: Neuropsychopharmacology. 2026 Feb 11;51(8):1474–84. doi: 10.1038/s41386-026-02364-8 (PMC13291222; doi:10.1038/s41386-026-02364-8)
Supplement: Supplementary file 2 — Supplementary Tables 1 and 2 [file 41386_2026_2364_MOESM2_ESM.xlsx]

## Sheet: Supplementary Table 1
	Supplementary Table 1
	Quantitative analysis of cellular mechanisms involved in long-term depression in medial prefrontal cortex.
	The table includes quantitative analyses of whole-cell voltage-clamp experiments shown in Figs. 1, 2, 3, and 4.
	“n” represents the number of cells (c) and animals (a). PPR, paired-pulse ratio; 1/CV2 coefficient of variation,
	LTD: long-term depression, L2: layer 2 stimulation, L5: layer 5 stimulation, 5-HT-LTD: serotonin-dependent LTD
	5-HT1R LTD: 5-HT1 receptor-dependent LTD, 5-HT2R LTD: 5-HT2 receptor-dependent LTD.
	PV+, parvalbumin-positive GABAergic interneurons; SST+, somatostatin (SST+)-positive GABAergic interneurons.
	WSRT: Wilcoxon matched-pairs signed rank test.
	Parameter	Value	N	P value	Statistical test	Figure
		(mean ± s.e.m)
	5-HT-induced depression in L2	46.5% ± 4.2	13c/11a	P < 0.0001	Two-tailed paired t-test	1A
	5-HT-induced depression in L5	69.6% ± 6.8	8c/4a	P = 0.0078	WSRT
	5-HT-induced depression L2 vs L5			P = 0.0064	Two-tailed unpaired t-test
	5-HT-induced depression in L2 PPR	Pre: 0.6 ± 0.03	13c/11a	P = 0.0001	Two-tailed paired t-test	1B
		Post: 0.8 ± 0.03
	5-HT-induced depression in L5 PPR	Pre: 0.57 ± 0.05	8c/4a	P = 0.006	Two-tailed paired t-test
		Post: 0.76 ± 0.05
	5-HT-induced depression in L2 1/CV2	Pre: 16.9 ± 2.7	13c/11a	P = 0.0002	WSRT	1B
		Post: 7.5 ± 0.9
	5-HT-induced depression in L5 1/CV2	Pre: 12.9 ± 1.6	8c/4a	P = 0.0078
		Post: 6 ± 0.98
	5-HT-induced depression (L2) in Cyanopindolol, Ritanserin or a combination of both	in Cya: 70.6% ± 5.6	8c/4a	P = 0.0078	WSRT	1C
		in Rit: 65.3% ± 6.1	8c/4a	P = 0.0078		Supp. Figure 2B
		in Cya+Rit: 105.3% ± 4.7	8c/5a	P = 0.31
	PPR (L2) in Cyanopindolol or Ritanserin	in Cya: Pre 0.4 ± 0.08	8c/4a	P = 0.007	Two-tailed paired t-test	1C
		Post 0.5 ± 0.07
		in Rit: Pre 0.6 ± 0.04	8c/4a	P = 0.049
		Post 0.7 ± 0.05
	1/CV2 (L2) in Cyanopindolol or Ritanserin	in Cya: Pre 23.1 ± 3.6	8c/4a	P = 0.049	Two-tailed paired t-test	1C
		Post 16.03 ± 1.8
		in Rit: Pre 16.9 ± 2.9	8c/4a	P = 0.02
		Post 9.1 ± 1.2
	5-HT-induced depression (L5) in Cyanopindolol or Ritanserin	in Cya: 74.7% ± 6.6	6c/3a	P = 0.0313	WSRT	Supp. Figure 2A and 2B
		in Rit: 68.6% ± 5.4	7c/3a	P = 0.0313
		in Cya+Rit: 105.4% ± 4.6	8c/4a	P= 0.31
	PPR (L5) in Cyanopindolol or Ritanserin	in Cya: Pre 0.35 ± 0.08	6c/3a	P = 0.005	Two-tailed paired t-test	1D
		Post 0.46 ± 0.07
		in Rit: Pre 0.6 ± 0.05	7c/3a	P = 0.049
		Post 0.7 ± 0.04
	1/CV2 (L5) in Cyanopindolol and Ritanserin	in Cya: Pre 26.9 ± 3.5	6c/3a	P = 0.0313	WSRT	1D
		Post 17.9 ± 1.7
		in Rit: Pre 18.9 ± 3.5	7c/3a	P = 0.016
		Post 9.6 ± 1.3
	8-OHDPAT-induced depression (L2)	78.9% ± 7.8	10c/5a	P = 0.0371	WSRT	1E
	PPR (L2)	Pre 0.54 ± 0.03	10c/5a	P = 0.0098	WSRT	1E
		Post 0.68 ± 0.05
	1/CV2 (L2)	Pre 10.13 ± 1.01	10c/5a	P = 0.002	WSRT	1E
		Post 7.6 ± 1.02
	TCB-2-induced depression (L2)	58.3% ± 6.3	9c/6a	P = 0.0002	Two-tailed paired t-test	1E
	PPR (L2)	Pre 0.7 ± 0.07	9c/6a	P = 0.0039	WSRT	1E
		Post 0.9 ± 0.09
	1/CV2 (L2)	Pre 14.8 ± 2	9c/6a	P = 0.0078	WSRT	1E
		Post 9.1 ± 1.5
	8-OH DPAT-induced depression v/s TCB-2-induced depression in L2	8-OH: 78.9% ± 7.8	10c/5a	P = 0.058	Two-tailed unpaired	1E
					t-test
		TCB-2: 58.3% ± 6.3	9c/6a
	8-OH DPAT-induced depression + subsequent application of TCB-2	8-OH: 73.3% ± 7.7	7c/5a	Base v/s 8-OH:	WSRT	1F
				P = 0.016
		TCB-2: 44.8% ± 9.4		8-OH v/s TCB-2:
				P = 0.016
	TCB-2-induced depression + subsequent application 8-OH DPAT	TCB-2: 75.1% ± 3.2	9c/4a	Base v/s TCB-2	WSRT	1F
				P = 0.0078
		8-OH: 53.2% ± 2.9		TCB-2 v/s 8-OH
				P = 0.0078
	5-HT-induced LTD in AM251	87.6% ± 5.1	9c/7a	P = 0.036	Two-tailed paired t-test	2A and 2E
	PPR	Pre 0.67 ± 0.04	9c/7a	P = 0.027	Two-tailed paired t-test	2A
		Post 0.76 ± 0.05
	1/CV2	Pre 15.3 ± 1.6	9c/7a	P = 0.039	WSRT	2A
		Post 12.1 ± 1.5
	8-OH DPAT in AM251	63.2% ± 5.9	6c/4a	P = 0.0313	WSRT	2B and E
	PPR	Pre 0.48 ± 0.03	6c/4a	P = 0.0313	WSRT	2B
		Post 0.65 ± 0.11
	1/CV2	Pre 21.01 ± 4.7	6c/4a	P = 0.048	Two-tailed paired t-test	2B
		Post 16.6 ± 4.6
	TCB-2 in AM251	99.4% ± 7.1	7c/5a	P = 0.813	Two-tailed paired t-test	2B and E
	TCB-2-induced depression + subsequent application of WIN55	TCB-2: 79% ± 3.3	10c/6a	Base v/s TCB-2:	WSRT	2C and E
				P = 0.011
		WIN: 76.8% ± 4.03		TCB-2 v/s WIN:
				P > 0.99
	PPR (TCB-2)	Pre: 0.53 ± 0.03	10c/6a	P = 0.0008	Two-tailed paired t-test	2C
		Post: 0.63 ± 0.03
	1/CV2 (TCB-2)	Pre: 13.02 1.5	10c/6a	P = 0.013	Two-tailed paired t-test	2C
		Post: 9.03 ± 1.3
	TCB-2-induced depression in GDPβS	93% ± 3.7	8c/6a	P = 0.15	Two-tailed paired t-test	2D and 2E
	TCB-2-induced depression in BAPTA	103.03% ± 4.7	8c/3a	P = 0.55	Two-tailed paired t-test	2D and 2E
	TCB-2-induced depression in THL	111.4% ± 5.7	7c/3a	P = 0.11	Two-tailed paired t-test	2D and 2E
	8-OH DPAT on PV+ INs	96.5% ± 5.9	8c/3a	P = 0.55	WSRT	3B and 3F
	8-OH DPAT on SST+ INs	96.3% ± 4.4	7c/5a	P = 0.47	WSRT	3B and 3F
	TCB-2 on PV+ INs	102.8% ± 6.2	9c/3a	P = 0.73	WSRT	3C and 3F
	TCB-2 on SST+ INs	70% ± 3.8	11c/7a	P = 0.0098	WSRT	3C and F
	TCB-2 on SST+ INs PPR	Pre: 0.45 ± 0.04	11c/7a	P = 0.0019	Two-tailed paired t-test	3C
		Post: 0.51 ± 0.04
	TCB-2 on SST+ INs 1/CV2	Pre: 21 ± 4.1	11c/7a	P = 0.014	WSRT	3C
		Post: 12.8 ± 2.2
	WIN-induced depression on PV+ INs	96.4% ± 3.2	8c/4a	P = 0.85	Two-tailed paired t-test	3D and F
	WIN-induced depression on SST+ INs	69% ± 8.7	6c/6a	P = 0.0313	WSRT	3D and F
	WIN-induced depression on SST+ INs PPR	Pre: 0.5 ± 0.07	6c/6a	P = 0.027	Two-tailed paired t-test	3D
		Post: 0.61 ± 0.04
	WIN-induced depression on SST+ INs 1/CV2	Pre 10.6 ± 1.06	6c/6a	P = 0.0313	WSRT	3D
		Post 7.1 ± 0.9
	TCB2-induced depression on SST+ IN in AM251	91.3% ± 1.4	8c/6a	P = 0.078	WSRT	3E and F
	TCB-mediated depression on SST+ CB1R KO	106.6% ± 8.1	9c/4a	P = 0.65	WSRT	3E and F
	10 Hz-induced LTD	97% ± 14.1	7c/3a	P > 0.99	WSRT	4B and G
	50 Hz-induced LTD	67.6% ± 4.8	17c/14a	P < 0.0001	Two-tailed paired t-test	4B and G
	50 Hz-induced LTD PPR	Pre 0.57 ± 0.04	17c/14a	P = 0.0062	Two-tailed paired t-test	4B
		Post 0.65 ± 0.05
	50 Hz-induced LTD 1/CV2	Pre 17.3 ± 3.02	17c/14a	P = 0.0125	Two-tailed paired t-test	4B
		Post 10.4 ± 1.01
	50 Hz-induced LTD in Cyanopindolol	61% ± 4.3	6c/4a	P = 0.0003	Two-tailed paired t-test	4C and G
	50 Hz-induced LTD in Cyanopindolol PPR	Pre 0.62 ± 0.06	6c/4a	P = 0.023	Two-tailed paired t-test	4C
		Post 0.82 ± 0.05
	50 Hz-induced LTD in Cyanopindolol	Pre 18.8 ± 2.7	6c/4a	P = 0.0313	WSRT	4C
	1/CV2	Post 12.3 ± 1.7
	50 Hz-induced LTD in Ritanserin	102.4% ± 10.4	8c/6a	P = 0.83	Two-tailed paired t-test	4C and G
	50 Hz-induced LTD in AM251	96.6% ± 3.1	8c/6a	P = 0.31	Two-tailed paired t-test	4D and G
	50 Hz-induced LTD + subsequent application of TCB-2	50 Hz: 61.5% ± 5.5	8c/5a	Base v/s 50 Hz: P = 0.0005	One-way ANOVA and Tukey's multiple comparison test	4E and G
		TCB-2: 63.5% ± 5.8		50 Hz v/s TCB-2: P > 0.82
	50 Hz-induced LTD + subsequent application of WIN	50 Hz: 69.5% ± 10.5	7c/5a	Base v/s 50 Hz: P = 0.048	One-way ANOVA and Tukey's multiple comparison test	4F and G
		WIN: 62.2% ± 7.3		50 Hz v/s WIN: P = 0.54
	50 Hz-induced LTD		17c v/s 8c	50 Hz v/s 50 Hz + Rit: P = 0.009	One-way ANOVA and Tukey's multiple comparison test	4G
			17c v/s 8c	50 Hz v/s 50 Hz + AM: P = 0.04
			6c v/s 8c	50 Hz in Cya v/s 50 Hz in Rit: P = 0.015
			6c v/s 8c	50 Hz in Cya v/s 50 Hz in AM: P = 0.049

## Sheet: Supplementary Table 2
	Supplementary Table 2
	Quantitative analysis of cellular mechanisms involved in 5-HT-induced depression of GABAergic inputs in medial prefrontal cortex.
	The table includes quantitative analyses of experiments shown in Supplementary Figures 1 to 6.
	“n” represents number of cells (c), slices (s) and animals (a). PPR, paired-pulse ratio; 1/CV2, coefficient of variation
	Cya, Cyanopindolol; Rit, Ritanserin; WIN, WIN 55,212 a CB1R agonist; NAS, NAS-181 a specific 5-HT1B antagonist;
	CP, CP-93129 a 5HT1BR agonist; WAY, WAY100635 a 5-HT1R antagonist; MDL, MDL100907 a 5-HT2R antagonist;
	DRN, dorsal raphe nucleus neuron; pC: pico-coulomb (net charge transfer). Sec, seconds; WSRT: Wilcoxon matched-pairs signed rank test.
	Parameter	Value	N	P value	Statistical test	Figure
		(mean ± s.e.m)
	sIPSC frequency	Pre 4.2 ± 0.8	11c/5a	P = 0.001	WSRT	Supp. Figure 1A
		Post 2.4 ± 0.5
	sIPSC amplitude	Pre 20.4 ± 2.9		P = 0.13	Two-tailed paired t-test
		Post 17.6 ± 2.5
	GABA puff + 5-HT	103% ± 5.1	8c/4a	P = 0.844	WSRT	Supp. Figure 1B
	5-HT-induced depression (L5) in Cyanopindolol or Ritanserin or both.	in Cya: 74.7% ± 6.6	6c/3a	P = 0.0313	WSRT	Supp. Figure 2A and B
		in Rit: 68.6% ± 5.4	7c/3a	P = 0.0156
		in Cya+ Rit: 99.8% ± 4.5	8c/4a	P > 0.99
	5-HT-induced depression in WAY	54.4% ± 4	6c/2a	P = 0.0313	WSRT	Supp. Figure 2B
	5-HT-induced depression in WAY PPR	Pre 0.54 ± 0.04	6c/2a	P = 0.0313	WSRT	Supp. Figure 2B
		Post 0.65 ± 0.04
	5-HT-induced depression in WAY 1/CV2	Pre 13.5 ± 1.4	6c/2a	P = 0.0313	WSRT	Supp. Figure 2B
		Post 8.9 ± 1.4
	5-HT-induced depression in MDL	60.1% ± 9.4	7c/2a	P = 0.0313	WSRT	Supp. Figure 2B
	5-HT-induced depression in MDL PPR	Pre 0.47 ± 0.07	7c/2a	P = 0.0313	WSRT	Supp. Figure 2B
		Post 0.59 ± 0.07
	5-HT-induced depression in MDL 1/CV2	Pre 23.03 ± 4.1	7c/2a	P = 0.0313	WSRT	Supp. Figure 2B
		Post 15.81 ± 3
	5-HT-induced depression in WAY+MDL	96.2% ± 7.3	5c/2a	P = 0.63	WSRT	Supp. Figure 2B
	5-HT-induced depression (L2 v/s L5) in Cyanopindolol or Ritanserin or both	L2: Cya v/s Cya+Rit	8c v/s 8c	P = 0.0003	Two-way ANOVA and Tukey's multiple comparison test	Supp. Figure 2C
		L2: Rit v/s Cya+Rit	8c v/s 8c	P < 0.0001
		L5: Cya v/s Cya+Rit	6c v/s 8c	P = 0.0044
		L5: Rit v/s Cya+Rit	7c v/s 8c	P = 0.0052
		in Cya (L2) v/s in Cya (L5)	7c v/s 6c	P > 0.99
		in Rit (L2) v/s in Rit (L5)	8c v/s 7c	P = 0.97
		in Cya+Rit (L2) v/s in Cya+Rit (L5)	8c v/s 8c	P = 0.97
	CP-induced depression in L2 and L5	L2: 102.8% ± 9.3	7c/4a	P = 0.94	WSRT	Supp. Figure 3A
		L5:112.3% ± 10.5	7c/4a	P = 0.47	WSRT
		L2 v/s L5		P = 0.56	Two-tailed unpaired t-test
	CP-induced depression at perforant path to CA1 synapse	60.9% ± 4.6	6s/2a	P = 0.0313	WSRT	Supp. Figure 3B
	CP-induced depression at perforant path to CA1 synapse PPR	Pre 1,48 ± 0.1	6s/2a	P = 0.0084	Two-tailed paired t-test	Supp. Figure 3B
		Post 1.71 ± 0.2
	CP-induced depression at perforant path to CA1 synapse 1/CV2	Pre 21 ± 2.8	6s/2a	P = 0.0313	WSRT	Supp. Figure 3B
		Post 13.6 ± 2
	CP-induced depression at perforant path to CA1 synapse in NAS	100.4% ± 8.4	4s/1a	P > 0.99	WSRT	Supp. Figure 3B
	5-HT-induced depression in NAS (L2)	55.5% ± 2.2	7c/3a	P = 0.0156	WSRT	Supp. Figure 3C
	5-HT-induced depression in NAS PPR	Pre 0.5 ± 0.05	7c/3a	P = 0.012	Two-tailed paired t-test	Supp. Figure 3C
		Post 0.7 ± 0.05
	5-HT-induced depression in NAS 1/CV2	Pre 16.6 ± 1.2	7c/3a	P = 0.014	Two-tailed paired t-test	Supp. Figure 3C
		Post 12.9 ± 0.8
	WAY163909-induced depression (L2)	115.5% ± 10.03	6c/4a	P = 0.313	WSRT	Supp. Figure 3D
	TCB-2-induced depression in GDPβS and subsequent application of 8-OH DPAT	TCB-2: 94.9% ± 9.7	10c/4a	Base v/s TCB-2: P > 0.99	Friedman test and Dunn' multiple comparison test	Supp. Figure
						4A
		8-OH: 65.3% ± 12.3		TCB-2 v/s 8-OH: P = 0.011
	TCB-2-induced depression in GDPβS and subsequent application of 8-OH DPAT PPR	Pre: 0.5 ± 0.03	10c/4a	pre v/s TCB-2: P = 0.067	One-way ANOVA and Tukey's multiple comparison test	Supp. Figure
						4A
		TCB-2: 0.54 ± 0.03		pre v/s 8-OH: P < 0.0001
		8-OH: 0.63 ± 0.04		TCB-2 v/s 8-OH: P = 0.001
	TCB-2-induced depression in GDPβS and subsequent application of 8-OH DPAT	Pre: 10.4 ± 1.5	10c/4a	pre v/s TCB-2: P > 0.99	One-way ANOVA and Tukey's multiple comparison test	Supp. Figure 4A
	1/CV2
		TCB2: 10.4 ± 1.6		pre v/s 8-OH: P = 0.12
		8-OH: 8.6 ± 1.1		TCB-2 v/s 8-OH: P = 0.53
	GABA puff + TCB-2	97.4% ± 5.1	8c/4a	P = 0.55	WSRT	Supp. Figure 4
	WIN-induced depression in L2	46.6% ± 5.4	7c/5a	P < 0.0001	Two-tailed paired t-test	Supp. Figure 5
	WIN-induced depression in L2	Pre 0.7 ± 0.05	7c/5a	P = 0.0005	Two-tailed paired t-test	Supp. Figure 5
	PPR	Post 0.9 ± 0.08
	WIN-induced depression in L2	Pre 14.8 ± 2.1	7c/5a	P = 0.0097	Two-tailed paired t-test	Supp. Figure 5
	1/CV2	Post 6.02 ± 0.8
	WIN-induced depression in L2 in the presence of AM251	100.03% ± 5.4	6c/2a	P = 0.99	Two-tailed paired t-test	Supp. Figure 5
	WIN-induced depression in L2 in the presence of AM251	Pre 0.64 ± 0.02	6c/2a	P > 0.99	Two-tailed paired t-test	Supp. Figure 5
	PPR	Post 0.64 ± 0.05
	WIN-induced depression in L2 in the presence of AM251	Pre 13.4 ± 1.2	6c/2a	P > 0.99	Two-tailed paired t-test	Supp. Figure 5
	1/CV2	Post 14.7 ± 1.8
	Holding membrane potential (% Δ)	Light: 15.5 mV ± 3.1	5c/2a	P = 0.004	Two-tailed unpaired t-test	Supp. Figure 6D
		in Rit: -0.43 mV ± 1.8	4c/2a
	Light-evoked current in DRNs at 50 Hz	Sweep #1: 39.9 ± 14.2 pC	5c/3a	Sweep #1 v/s	One-way ANOVA and Dunnett's multiple comparison test	Supp. Figure 6E
		Sweep #10/60 sec: 95.4% ± 1.9		Sweep #10: P = 0.98
		Sweep #20/120 sec: 97.9% ± 4.8		Sweep #20: P = 0.87
		Sweep #30/180 sec: 100.4% ± 3.8		Sweep #30: P = 0.99
	Light-evoked current in DRNs at 10 Hz	Sweep #1: 40.5 ± 8.2 pC	5c/3a	Sweep #1 v/s	One-way ANOVA and Dunnett's multiple comparison test	Supp. Figure 6E
		Sweep #10/60sec: 99.2% ± 3.1		Sweep #10: P = 0.83
		Sweep #20/120 sec: 102.2% ± 5.1		Sweep #20: P = 0.47
		Sweep #30/180 sec: 101.01% ± 6.5		Sweep #30: P = 0.93
